# Supplementary material for: Promoter-Adjacent DNA Hypermethylation Can Downmodulate Gene Expression: TBX15 in the Muscle Lineage
Source: Epigenomes. 2022 Dec 9;6(4):43. doi: 10.3390/epigenomes6040043 (PMC9778270; doi:10.3390/epigenomes6040043)
Supplement: Supplementary file 1 [file epigenomes-06-00043-s001.zip]

Archive with 2 entries (2 files):
- Ehrlich_TBX15_DownModulnByDNAHypermeth_Suppl_Figs_11_13_22.pdf
- Ehrlich_TBX15_DownmodulnByDNAHypermeth_TablesS1-S5_11_13_22.xlsx
